# Supplementary material for: Dietary nutrient intake and cancer presence: evidence from a cross-sectional study
Source: Front Nutr. 2025 Apr 1;12:1551822. doi: 10.3389/fnut.2025.1551822 (PMC11996664; doi:10.3389/fnut.2025.1551822)
Supplement: Supplementary file 1 [file Data_Sheet_1.zip]

Archive with 7 entries (6 files):
- Supplementary material/
- Supplementary material/.DS_Store
- __MACOSX/Supplementary material/._.DS_Store
- Supplementary material/Table S1.docx
- __MACOSX/Supplementary material/._Table S1.docx
- Supplementary material/Supplementary Figure and Table legends.docx
- __MACOSX/Supplementary material/._Supplementary Figure and Table legends.docx
